# Supplementary material for: sRNA and cis-antisense sRNA identification in Staphylococcus aureus highlights an unusual sRNA gene cluster with one encoding a secreted peptide
Source: Sci Rep. 2017 Jul 4;7:4565. doi: 10.1038/s41598-017-04786-3 (PMC5496865; doi:10.1038/s41598-017-04786-3)
Supplement: Supplementary file 2 — Dataset 1 [file 41598_2017_4786_MOESM2_ESM.xls]

## Sheet: WT vs KO
Data S1
Clusters identified only in Newman strain
IGR	Location
1	108914
4	138924
8	787855
9	819355
10	819365
15	1005976
23	1211256
24	1332002
32	1526641
46	2548156
48	2839262
Clusters identified only in Newman Δsrn3610_sprC strain
IGR	Location
7	493064
13	846032
28	1419610
31	1471642
34	1930943
42	2345975
