# Supplementary material for: sRNA and cis-antisense sRNA identification in Staphylococcus aureus highlights an unusual sRNA gene cluster with one encoding a secreted peptide
Source: Sci Rep. 2017 Jul 4;7:4565. doi: 10.1038/s41598-017-04786-3 (PMC5496865; doi:10.1038/s41598-017-04786-3)
Supplement: Supplementary file 3 — Dataset 2 [file 41598_2017_4786_MOESM3_ESM.xls]

## Sheet: Feuil1
Data S2
Discarded clusters after curation
A- Cluster with HTSeq <20 or FPKM < 9 or with repeated sequences (>10) onto Newman genome
IGR	Location
3	115311
4	138924
8	787855
9	819355
10	819365
11	824790
12	824832
13	846032
15	1005976
18	1102344
23	1211256
24	1332002
25	1344201
28	1419610
29	1462664
30	1462677
32	1526641
33	1764262
35	1963532
42	2345975
43	2436048
44	2456865
45	2548150
B- Discarded clusters based on ATERMIS visualisation, misannotation.
IGR	Location
1	108914	3'UTR or similar to ABC transporter
2	109544	misannotated gene : ABC transporter
7	493064	3'UTR of NWMN_0437 (GltD)
26	1346470	Undefined cluster
31	1471642	5'UTR of NWMN_1338 (ThyA)
34	1930943	5'UTR of NWMN_1732
39	2018949	Large antisense transcription to cluster 2018908. Could contain an ORF and arise from Reverse Transcription leakage during cDNA synthesis
45	2548150	5'UTR of NWMN_2319 (HlgC) or 3'UTR of NWMN_2318 (HlgA)
