# Supplementary material for: sRNA and cis-antisense sRNA identification in Staphylococcus aureus highlights an unusual sRNA gene cluster with one encoding a secreted peptide
Source: Sci Rep. 2017 Jul 4;7:4565. doi: 10.1038/s41598-017-04786-3 (PMC5496865; doi:10.1038/s41598-017-04786-3)
Supplement: Supplementary file 4 — Dataset 3 [file 41598_2017_4786_MOESM4_ESM.xls]

## Sheet: Feuil1
	18°C		42°C		pH 5.5		pH 9.5		H2O2		NaCl		NZM
sRNA	30 minutes	1 hour	30 minutes	1 hour	30 minutes	1 hour	30 minutes	1 hour	30 minutes	1 hour	30 minutes	1 hour	30 minutes	1 hour
Srn_2335
Srn_2347
Srn_3765
Srn_4635
Srn_5075
Srn_9342
Srn_9343
Srn_9344
Srn_9345
Srn_9346
Srn_9348
Srn_9650
Srn_9660
Srn_9670
Srn_9680
		>2
		no major variations
		<2
