# Supplementary material for: sRNA and cis-antisense sRNA identification in Staphylococcus aureus highlights an unusual sRNA gene cluster with one encoding a secreted peptide
Source: Sci Rep. 2017 Jul 4;7:4565. doi: 10.1038/s41598-017-04786-3 (PMC5496865; doi:10.1038/s41598-017-04786-3)
Supplement: Supplementary file 5 — Dataset 4 [file 41598_2017_4786_MOESM5_ESM.xls]

## Sheet: Primer used in this study
Name	Sequence	Target	Comment
NB_1050586	TCATTAGACATGATTAATTCCTCCC	srn_2335	Northern blot probe
NB_1079951	CTAAGAAAACAACAGCTAATATAGAAAATACCCA	srn_2347	Northern blot probe
NB_1103623	TTTTGAAAATCATTAAATTCCATACTTATCAC	srn_9650	Northern blot probe
NB_1141384_1	GTAACGCACCTGCTTAAATAGACAT	srn_9342	Northern blot probe
NB_1141544	GGGTGGTTTAAATATGCAGTCAGCTTCTTACTAC	srn_9344	Northern blot probe
NB_1141544_2	GATTGGTTACTGGTAATGTAATTAC	srn_9344	Northern blot probe
NB_1141544_3	CGTTTAGAATCTCTTCGGCAACCTTGC	srn_9346	Northern blot probe
NB_1350072	CTTTTGAATTTGAATTCTTTTTCGCTTTTTCTATACTTTC	srn_9348	Northern blot probe
NB_2017461	GCAGTTGTGACGTGGAAGGTTG	srn_9660	Northern blot probe
NB_2018908	CGCATACCCTAGTTAACGTCTCTTGGTTGAC	srn_9670	Northern blot probe
NB_2019372	CTTCAAACTTACCGGCATTTCTAACA	srn_9680	Northern blot probe
NB_2083121	ATACCTTGGCTTTCATGATTAGTTGC	srn_3765	Northern blot probe
NB_2605426	GCAGTTGTCCGTTAACTACATTCACTTAGATGC	srn_4635	Northern blot probe
NB_2839262	GGCTATGACATTTCTATTTCAGGCTAG	srn_5075	Northern blot probe
tmRNA	ACACGCTTAATGAGCTCGGG	tmRNA	Northern blot probe
qpCR_NW_1050586_F	GTGCTCGGCGCATGTATCCCTCT	srn_2335	RT-PCR, RTq-PCR
qpCR_NW_1050586_R	CCTCTTTAACAACAGTGAAGAACCCGTGC
qPCR_NW_1079962_F	AAGCAAAAGGTGGGGATAGGA	srn_2347	RT-PCR
qPCR_NW_1080074_R	TGATGCACCAACAGCAAAACT
qPCR_NW_1080263_F	CAGCTAATATAGAAAATACCCA	snr_2348	RT-PCR
qPCR_NW_1080263_R	GTTTCATCCTATCCCCACCTTTTGC
qPCR_NW_1103634_F	ATCTCCTAGTGAAAGGAGGTGA	srn_9650	RT-PCR
qPCR_NW_1103739_R	AGTCACTGTCACCACCGAAT
qPCR_NW_1141544-147_F	TAGCCAATCCGGCTATGCAG	srn_9344	RT-PCR, RTq-PCR
qPCR_NW_1141544-147_R	CAGCAACTAGTATGGGTGGTT
qPCR_NW_1141547_F	CGCAAGTAAGTCCTCTGCATAGCCGG	srn_9343	RT-PCR, RTq-PCR
qPCR_NW_1141547_R	CATTACCAGTAACCAATCTGGC
qPCR_NW_1141697_F	AATGACTCGGTCGCTACTGG	srn_9345	RT-PCR, RTq-PCR
qPCR_NW_1141790_R	AGAGCTTTGTCGCTCGTCAG
qPCR_NW_1141775_F	GGAACACAGAGCTTTGTCGCTCGTCAG	srn_9346	RT-PCR, RTq-PCR
qPCR_NW_1141775_R	CTCGGTCGCTACTGGCACAGACCGTC
qPCR_NW_1175020_F	CTTCTTACGTCGATTATCCTAATAG	srn_2467	RT-PCR
qPCR_NW_1175020_R	TGAATAGTAATGGTGCACAGTATAG
qPCR_NW_1175024_F	GGATAATCGACGTAAGAAGAATCAT	srn_2468	RT-PCR
qPCR_NW_1175024_R	GTCCCATTATTAACAACAAATGATGCG
qPCR_NW_1350125_R	TGTAACTGCAAAAGAATTGAGTGA	srn_9348	RT-PCR
qPCR_NW_1350259_R	AGCACCACTTTCTCTTTATCTGTCT
qPCR_NW_1979939_F	CCGATATGAACCAAATAGAAAGAAGGA	srn_9349	RT-PCR
qPCR_NW_1979939_R	CGCATTAAATCAACGTTTATTGTCTC
qPCR_NW_2017670_F	TTCGGTGGTGACAGTGACTT	srn_9660	RT-PCR
qPCR_NW_2017746_R	TCGTAAGATACGTTTTCAGGAGCA
qPCR_NW_2019016_F	TGGGAGGTGATTTCCTTGCT	srn_9670	RT-PCR
qPCR_NW_2019127_R	CGTCTCTTGGTTGACTGTGG
qPCR_NW_2019159_F	GCTGGTATCGTCCCCAGCCCTGT	srn_9671	RT-PCR
qPCR_NW_2019159_R	GTTGTATTCCACAGTCAACCAAGAG
qPCR_NW_2019499_R	ATCGAACACCTTTGCTACCATCT	srn_9680	RT-PCR, RTq-PCR
qPCR_NW_2019378_F	GCTACTGCGATGATGGGTGG
qPCR_NW_2019414_F	CAAACTTACCGGCATTTCTAAC	srn_9681	RT-PCR
qPCR_NW_2019414_R	GGTGATAAGATTGAAAACTAAC
qPCR_NW_2083276_F	GCAACTAATCATGAAAGCCAAGGT	srn_3765	RT-PCR
qPCR_NW_2083424_R	ACCGTAGCGTCAACATAAACA
qPCR_NW_2605426_F	GTAGTTAACGGACAACTGCATTCGC	srn_4635	RT-PCR
qPCR_NW_2605426-R	TCAAAATGCAACCGTAAACCTT
qPCR_NW_2839273_F	AAATGGCGAAAAAGCTAAAGAGT	srn_5075	RT-PCR
qPCR_NW_2839400_R	AGGCTATGACATTTCTATTTCAGGC
qPCR_NW_363783_F	TTTATCGGTGTGGACTTCCTG	srn_0795	RT-PCR
qPCR_NW_363783_R	CTTTCAGTCGCTTCAACACG
qPCR_NW_363785_F	CCGGTCATTCTCTAACGTACAC	srn_9640	RT-PCR
qPCR_NW_363785_R	GGCAAACGCTTGTGGAAAAG
qPCR_NW_897930_F	TGCACCCGTATAAATGGTACG	srn_2058	RT-PCR
qPCR_NW_897930_R	CAATTGCTTCATGTGGCTGT
qPCR_NW_1141253_F	TGGAATGGTTCTTCCCCACC	srn_9342	RT-PCR, RTq-PCR
qPCR_NW_1141253_R	AGGTATGTAACGCACCTGCT
HU_F	CCTCAAAGTTACCGAAACCAA	HU	RTq-PCR
HU_R	AGCTGGTTCAGCAGTAGATGC
5S_F	GCAAGGAGGTCACACCTGTT	5S ribosomal RNA	RTq-PCR
5S_R	GCCTGGCAACGTTCTACTCT
Race_1350072_R1	CTATACTTTCAAATTCTTCAACTACTAATTCTT	srn_9348	Race mapping
Race_1350072_R2	GCAGTTACATTTCCATCTAATTGTGAATC
Race_1350072_F1	GAAAAAGCGAAAAAGAATTCAAATTCAA
Race_1350072_F2	CAAAAGATAAATAGCATCCTTTTTAGACAG
Race_2017461_R1	TTCGGCTTGATTACTAAGTTCACC	srn_9660	Race mapping
Race_2017461_F1	ATCTTGTGTTTTTCTCAATCTTTAC
Race_2017461_F2	CTCAATCTTTACAACCTTCCACGTCA
Race_2018908_R1	GTGGGGTTGGATTAATTATATAACGAA	srn_9670	Race mapping
Race_2018908_F1	CTTTGACGGAAAACCTAAGC
Race_2018908_F2	CATACAGGGCTGGGGACG
Race_2019372_R1	CACATGGTGTTTCTTCAAACTTACCGCC	srn_9680	Race mapping
Race_2019372_R2	CTTACCGGCATTTCTAACATTGATACTA
Race_2019372_F1	GCAAAGGTGTCCGATTAGCTTACG
Race_2019372_F2	CGTTCAAGTCACCTATTAATTTTGGTTG
Race_2083121_R1	CGCTGCTAATAATAATTTTATACC	srn_3765	Race mapping
Race_2083121_R2	TACCTTGGCTTTCATGATTAGTTGC
Race_2083121_F1	TGATCGACGTAAAAATAGTAAATAG
Race_2083121_F2	GATTGTTTATGTTGACGCTACG
Race_2839262_R1	AATACAAAGAATGTAAAGACAACTATG	srn_5075	Race mapping
Race_2839262_R2	TGATATTAATAGGTAGTAACGACAAAC
Race_2839262_F1	CAAATATATCTAGCCTGAAATAGAAATG
Race_1103623_R1	GAATAAATAATTTCGTAAGATACG	srn_9650	Race mapping
Race_1103623_R2	GAATAAATAATTTCGTAAGATACG
Race_1103623_F1	GTGTTTTTCTCAATCTTCCA
Race_1103623_F2	TCTTCCAAACCTTCCAAGTCG
Race_1079951_R1	CCAAAGGTTGCAACGAG	srn_2347	Race mapping
Race_1079951_R2	GTACATTTGATGCACCAACAGC
Race_1079951_F1	CCACACATGTTCATGATGAAC
Race_1079951_F2	ACTGGTTTTATATTGGCGCG
Race_1050586_R1	TTTATCTTTTAATTTTTCTTCAACTTCTTTAGC	srn_2335	Race mapping
Race_1050586_R2	TTTCTTCAACTTCTTTAGCTTTTTCTGCTGC
Race_1050586_F1	GATATCCAAGTAACACTAAATTAATTTAAATCCCC
Race_1050586_F2	GGGATTTTATGCATGTGCTCGGCGCATGTATC
Race_2605026_R1	GTCCGTTAACTACATTCACTTAGATGC	srn_4635	Race mapping
Race_2605026_R2	CTGTTTTCACCTCAACTAAAACTTC
Race_2605026_F1	CGCTTGTAGCGACACAAGAAGC
Race_2605026_F2	CTTTAAATAAGGTTTACGGTTGC
Race_2019414_R	GTTAGAAATGCCGGTAAGTTTGAAG	srn_9681	Race mapping
Race_2019414_F	GTTAGTTTTCAATCTTATCACCAC
Race_2019159_F	GGGTATGCGTACTAGAAGGTAGTAAC	srn_9671	Race mapping
Race_2019159_R	CGATGTTCTAATTTAGACTTACTAACCT
Race_1080208_R	TTGGGTATTTTCTATATTAGCTGTTG	srn_2348	Race mapping
Race_1080208_F	TTGTTTCATCCTATCCCCACC
Race_363785_R	GGACTTCCTGGATTTCAAACG	srn_9640	Race mapping
Race_363785_F	GGTCATTCTCTAACGTACACG
Race_897930_R	GGAAACCGCCACCCATTAATGATTGC	srn_2058	Race mapping
Race_897930_F	GCTGTGGTAGTTCATTTAGAACTGC
Race_1175024_R	GATTCTTCTTACGTAGATTATCC	srn_2468	Race mapping
Race_1175024_F	TCCGCATCATTTGTTGTTAAT
Race_1979939_R	CATTGTAAATGCTAACAGGTTGCTTC	srn_9349	Race mapping
Race_1979939_F	CATGAGACAATAAACGTTGAT
Race_1141272_R1	CTGATTAGGTGGGGAAGAACCATTCC	1141253-1141398	Race mapping
Race_1141272_R2	GGAACCATTCCATGTTCTAATAGGCAAG
Race_1141272_F1	CATAGTCATGTCTATTTAAGCAGGTGCG
Race_1141272_F2	GCAGGTGCGTTACATACCTGCTTTC
Race_1141704_R1	GAATTATCAGTTCATGTAGTGATGAC	srn_9345	Race mapping
Race_1141704_R2	CTTTAGACGGTCTGTGCCAGTAGCGACC
Race_1141704_F1	GCTCTGTGTTCCTGAACGGGAGTAGG
Race_1141704_F2	GTCTATAGCAAGGTTGCCGAAGAG
Race_1141272_R1	CTGATTAGGTGGGGAAGAACCATTCC	srn_9342	Race mapping
Race_1141272_R2	GGAACCATTCCATGTTCTAATAGGCAAG
Race_1141272_F3	GATAACAGGCAGGTACTACGG
Race_1141547_F	CCGGCTATGCAGAGGACTTACTTGCG	srn_9343	Race mapping
Race_1141547_R	GGTTTTAAGCCAGATTGGTTACTG
Race_1141775_R	CTGACGAGCGACAAAGCTCTGTGTTCC	srn_9346	Race mapping
Race_1141775_F	CGACCGAGTCATTTCAAGAATGACC
Race_1141545_R	GGCTACCGGAAATGTGGTTTTAAGCC	srn_9344	Race mapping
Race_1141545_F	GAAGCTGACTGCATATTTAAACCAC
M13 F	GTAAAACGACGGCCAGTG	pGEMT-vector	Race mapping
M13 R	CAGGAAACAGCTATGAC
srn_9343_5'ATG_FLAG_F	ATGGACTACAAAGACCATGACGGTGATTATAAAGATCATGACATCGACTACAAGGATGACGATGACAAGCAGTCAGCTTCTTACTAC	srn_9343	cloning of srn_9343
srn_9343_3' prom100_SpHI_F	TCATATGCATGCTCAGTTCATGTAG
srn_9343_3' prom250_SpHI_F	CTAGCGCATGCAAGGACCACGTACTTACGAAT
srn_9343_3'Flag_Stop_BamHI_R	GATCGGGATCCTTACTTGTCATCGTCATCCTTGTAGTCGATGTCATGATCTTTATAATCACCGTCATGGTCTTTGTAGTCCATTACCAGTAACCAATCTGGC
srn_9343_5'-stop_BamHI_R	GTCATGGATCCTAATGTAATTACATTACCAG
srn_9343_5'_flag_atg_R	AATCACCGTCATGGTCTTTGTAGTCCATATTTAAACCACCCATACTAG
srn_9343_Flag 3 Prom 42 SphI F	CATATGCATGCTCAAGAATGACCATTTCAC
srn_9343_Flag 3 Prom 70 SphI F	CATATGCATGCACGGTCTGTGCCAGTAGCG
srn_9343_1-pVEG_SPH1_F	TCATGGCATGCTTGACAAAAATGGGCTCGTGTTGTAC
srn_9343_2-pVEG+1_R	TAGTTGCTGGGTTACATTTATTGTACAACACGAGCCCA
srn_9343_3-pVEG_+1_F	CAATAAATGTAACCCAGCAACTAGTATGGGTGGT
srn_9343_4-pVEG_FLAG-stop-bam_R	GACGTGGATCCTAATGTAATTACATTATTACTTGTGATCGTCATCCTTGT
FLAG_R	GATGTCGTGGTCCTTGTAACC
FLAG_F	GGTGACTACAAGGACCACGACATC
pCN35D	GTGCTGCAAGGCGATTAAGT
pCN35G	GGCCTTTTGCTCACATGTTC

## Sheet: Feuil1
1350072
7	C9	Race_1350072_R3	CTATACTTTCAAATTCTTCAACTACTAATTCTT	100 µM
7	E1	Race_1350072_F4	CAAAAGATAAATAGCATCCTTTTTAGACAG	100 µM
7	E2	Race_1350072_F3	GAAAAAGCGAAAAAGAATTCAAATTCAA	100 µM
7	E6	Race_1350072_R4	GCAGTTACATTTCCATCTAATTGTGAATC	100 µM
2017461
7	E3	Race_2017461_R1	TTCGGCTTGATTACTAAGTTCACC	100 µM
7	E8	Race_2017461_F4	CTCAATCTTTACAACCTTCCACGTCA	100 µM
7	E9	Race_2017461_F3	ATCTTGTGTTTTTCTCAATCTTTAC	100 µM
2018908
7	E4	Race_2018908_R4	GTGGGGTTGGATTAATTATATAACGAA	100 µM
5	G7	mapping_NW_F1 _2018908	ctttgacggaaaacctaagc	100 µM
5	G8	mapping_NW_F2 _2018908	catacagggctggggacg	100 µM
2019372
8	E4	map_2019372_R5	CACATGGTGTTTCTTCAAACTTACCGCC	100 µM
8	E5	map_2019372_R6	CTTACCGGCATTTCTAACATTGATACTA	100 µM
8	E6	map_2019372_F5	GCAAAGGTGTCCGATTAGCTTACG	100 µM
8	E7	map_2019372_F6	CGTTCAAGTCACCTATTAATTTTGGTTG	100 µM
203121
6	A8	mapping_NW_R1_2083121	CGCTGCTAATAATAATTTTATACC	100 µM
6	A9	mapping_NW_R2_2083121	TACCTTGGCTTTCATGATTAGTTGC	100 µM
6	C1	mapping_NW_F1 _2083121	TGATCGACGTAAAAATAGTAAATAG	100 µM
6	C2	mapping_NW_F2 _2083121	GATTGTTTATGTTGACGCTACG	100 µM
2839262
7	C6	Race_2839262_R3	AATACAAAGAATGTAAAGACAACTATG	100 µM
7	C7	Race_2839262_R4	TGATATTAATAGGTAGTAACGACAAAC	100 µM
7	C8	Race_2839262_F3	CAAATATATCTAGCCTGAAATAGAAATG	100 µM
1103623
6	C7	mapping_NW_R1_1103623	GAATAAATAATTTCGTAAGATACG	100 µM
6	C8	mapping_NW_R2_1103623	GAATAAATAATTTCGTAAGATACG	100 µM
7	A7	mapping_1103623_F1'	GTGTTTTTCTCAATCTTCCA	100 µM
7	A8	mapping_1103623_F3	TCTTCCAAACCTTCCAAGTCG	100 µM
1079951
6	E2	mapping_NW_R1_1079951	CCAAAGGTTGCAACGAG	100 µM
6	E3	mapping_NW_R2_1079951	GTACATTTGATGCACCAACAGC	100 µM
6	E4	mapping_NW_F1 _1079951	CCACACATGTTCATGATGAAC	100 µM
6	E5	mapping_NW_F2 _1079951	ACTGGTTTTATATTGGCGCG	100 µM
1050586
9	A9	Mapping_1050586_R1_jb	TTTATCTTTTAATTTTTCTTCAACTTCTTTAGC	100 µM
9	C1	Mapping_1050586_R2	TTTCTTCAACTTCTTTAGCTTTTTCTGCTGC	100 µM
9	C2	Mapping_1050586_F1	GATATCCAAGTAACACTAAATTAATTTAAATCCCC	100 µM
9	C3	Mapping_1050586_F2	GGGATTTTATGCATGTGCTCGGCGCATGTATC	100 µM
2605426
10	E8	JB_Mapping_R1_2605026	GTCCGTTAACTACATTCACTTAGATGC	100 µM
10	E9	JB_Mapping_R2_2605026	CTGTTTTCACCTCAACTAAAACTTC	100 µM
10	G1	JB_Mapping_F1_2605026	CGCTTGTAGCGACACAAGAAGC	100 µM
10	G2	JB_Mapping_F2_2605026	CTTTAAATAAGGTTTACGGTTGC	100 µM
2019414
11	A8	JB_mapping_R_2019414	GTTAGAAATGCCGGTAAGTTTGAAG	100 µM
11	A9	JB_mapping_F_2019414	GTTAGTTTTCAATCTTATCACCAC	100 µM
2019159
11	C1	JB_mapping_R_2019159	GGGTATGCGTACTAGAAGGTAGTAAC	100 µM
11	C2	JB_mapping_F_2019159	CGATGTTCTAATTTAGACTTACTAACCT	100 µM
1080208
11	C3	JB_mapping_R_1080208	TTGGGTATTTTCTATATTAGCTGTTG	100 µM
11	C4	JB_mapping_F_1080208	TTGTTTCATCCTATCCCCACC	100 µM
363783 non mappé
11	G4	JB_R1_363783_RACE	CCGATAAAATCGACATGATCCCATCC	100 µM
11	G5	JB-R2_363783_RACE	AGAAGTTGGCAAGTTCTGCACC	100 µM
11	G6	JB_F1_363783_RACE	TCGTGCTGTTATCATGGCAC	100 µM
363785
11	G7	JB_F1_363785_RACE	GGTCATTCTCTAACGTACACG	100 µM
11	G8	JB_R1_363785_RACE	GGACTTCCTGGATTTCAAACG	100 µM
897930
11	G9	JB_R1-897930_RACE	GGAAACCGCCACCCATTAATGATTGC	100 µM
12	A1	JB_F1_897930_RACE	GCTGTGGTAGTTCATTTAGAACTGC	100 µM
1175020 non mappé
12	A2	JB_R1_1175020_RACE	ATCCGAAATTAATCATGCATGC	100 µM
12	A3	JB_F1_1172050_RACE	GATGCGGATTTTGTATGGAC	100 µM
1175024
12	A4	JB_R1_1175024_RACE	GATTCTTCTTACGTAGATTATCC	100 µM
12	A5	JB_F1_1175024_RACE	TCCGCATCATTTGTTGTTAAT	100 µM
1979939
12	A6	JB_R1_1979939_RACE	CATTGTAAATGCTAACAGGTTGCTTC	100 µM
12	A7	JB_F1_1979939_RACE	CATGAGACAATAAACGTTGAT	100 µM
1141253-1141398
10	G3	JB_mapping_1141272_R1	CTGATTAGGTGGGGAAGAACCATTCC	100 µM
10	G4	JB_mapping_1141272_R2	GGAACCATTCCATGTTCTAATAGGCAAG	100 µM
10	G5	JB_mapping_1141272_F1	CATAGTCATGTCTATTTAAGCAGGTGCG	100 µM
10	G6	JB_mapping_1141272_F2	GCAGGTGCGTTACATACCTGCTTTC	100 µM
1141676-1141940-90 SRN_9345
10	G7	JB_mapping_1141704_R1	GAATTATCAGTTCATGTAGTGATGAC	100 µM
10	G8	JB_mapping_1141704_R2	CTTTAGACGGTCTGTGCCAGTAGCGACC	100 µM
10	G9	JB_mapping_1141704_F1	GCTCTGTGTTCCTGAACGGGAGTAGG	100 µM
10	i1	JB_mapping_1141704_F2	GTCTATAGCAAGGTTGCCGAAGAG	100 µM
1141253-1141502 SRN_9342
11	A1	JB_mapping_F1_1141471	GATAACAGGCAGGTACTACGG	100 µM
10	G3	JB_mapping_1141272_R1	CTGATTAGGTGGGGAAGAACCATTCC	100 µM
10	G4	JB_mapping_1141272_R2	GGAACCATTCCATGTTCTAATAGGCAAG	100 µM
1141515-1141653 SRN_9343
11	A4	JB_mapping_R_1141547	CCGGCTATGCAGAGGACTTACTTGCG	100 µM
11	A5	JB_mapping_F_1141547	GGTTTTAAGCCAGATTGGTTACTG	100 µM
1141677-1141847 SRN9346
11	A6	JB_mapping_R_1141775	CTGACGAGCGACAAAGCTCTGTGTTCC	100 µM
11	A7	JB_mapping_F_1141775	CGACCGAGTCATTTCAAGAATGACC	100 µM
1141525-1141656srn_9344
11	E4	JB_race_R1_1141545	GGCTACCGGAAATGTGGTTTTAAGCC	100 µM
8	G1	F1_mapping_1141544_JB	GAAGCTGACTGCATATTTAAACCAC	100 µM
